# Supplementary material for: Effectiveness of continuous allergenic food intake for acute food protein–induced enterocolitis syndrome
Source: J Allergy Clin Immunol Glob. 2024 Feb 20;3(2):100232. doi: 10.1016/j.jacig.2024.100232 (PMC10951517; doi:10.1016/j.jacig.2024.100232)
Supplement: Supplementary Table 1 [file mmc1.xlsx]

## Sheet: Supplementary Table1
Supplementary Table 1. Background factors
		Whole patients	Egg yolk	Milk	Wheat	Soy	Apple
Number of patients; n		21	12	3	3	2	1
Age at onset (month) (mean ± SD)		7.4 ± 1.8	7.7 ± 1.4	7.0 ± 4.4	6.7 ± 1.5	7.5 ± 0.7	7
History of asymptomatic ingestion; n (%)		15 (71.4)	10 (83.3)	2 (66.7)	2 (66.7)	1 (50.0)	0 (0.0)
Male; n (%)		11(52.4)	4 (33.3)	2 (66.7)	2 (66.7)	2 (50.0)	0 (0.0)
Major criterion; n (%)		21 (100.0)	12 (100.0)	3 (100.0)	3 (100.0)	2 (100.0)	1 (100.0)
Minor criteria based on clinical history
	A second (or more) episode of repetitive vomiting; n (%)	21 (100.0)	12 (100.0)	3 (100.0)	3 (100.0)	2 (100.0)	1 (100.0)
	Repetitive vomiting episode after eating different foods; n (%)	0 (0.0)	0 (0.0)	0 (0.0)	0 (0.0)	0 (0.0)	0 (0.0)
	Extreme lethargy; n (%)	20 (95.7)	8 (66.7)	3 (100.0)	2 (66.7)	1 (50.0)	1 (100.0)
	Marked pallor; n (%)	21 (100.0)	7 (58.3)	3 (100.0)	2 (66.7)	2 (100.0)	1 (100.0)
	Need for emergency department visit; n (%)	8 (38.1)	5 (41.7)	1 (33.3)	1 (33.3)	1 (50.0)	1 (100.0)
	Need for intravenous fluid support; n (%)	4 (19.0)	1 (8.3)	2 (66.7)	1 (33.3)	0 (0.0)	0 (0.0)
	Diarrhea in 24 h (usually 5-10 h); n (%)	2 (9.5)	1 (8.3)	0 (0.0)	1 (33.3)	0 (0.0)	0 (0.0)
	Hypotension; n (%)	0 (0.0)	0 (0.0)	0 (0.0)	0 (0.0)	0 (0.0)	0 (0.0)
	Hypothermia; n (%)	0 (0.0)	0 (0.0)	0 (0.0)	0 (0.0)	0 (0.0)	0 (0.0)
Atypical FPIES; n (%)		4 (19.0)	3 (25.0)	1 (33.3)	0 (0.0)	0 (0.0)	0 (0.0)
Age at initial OFC (month) (mean ± SD)		12.2 ± 2.6	12.8 ± 2.4	11.0 ± 4.4	13.3 ± 1.5	9.5 ± 2.1	12
Appearance of allergic symptom at the initial OFC; n (%)		13 (61.9)	7 (58.3)	2 (66.7)	2 (66.7)	2 (100.0)	0 (0.0)
Total IgE titer (IU/ml); median (IQR)		13.0 (5.0-36.0)	11.5 (3.0-17.5)	4.5 (4.0-5.0)	29.5 (23.0-36.0)	31.5 (24.8-38.3)	9
Specific IgE antibodies to allergenic foods (IUA/mL); median (IQR)			0.12 (0.10-1.15)	0.26 (0.18- 0.34)	<0.10	<0.10	<0.10
IgE-mediated food allergy; n (%)		2 (9.5)	2 (16.7)	0 (0.0)	0 (0.0)	0 (0.0)	0 (0.0)
Continuous intake
Low-dose group; n (%)		4 (19.0)	2 (16.7)	0 (0.0)	1 (33.3)	1 (50.0)	0 (0.0)
	Extremely-low-dose group; n (%)	4 (19.0)	2 (16.7)	1 (33.3)	1 (33.3)	0 (0.0)	0 (0.0)
Comorbid disease
Atopic Dermatitis; n (%)		3 (14.3)	3 (25.0)	0 (0.0)	0 (0.0)	0 (0.0)	0 (0.0)
Bronchial Asthma; n (%)		0 (0.0)	0 (0.0)	0 (0.0)	0 (0.0)	0 (0.0)	0 (0.0)
Allergic Rhinitis; n (%)		0 (0.0)	0 (0.0)	0 (0.0)	0 (0.0)	0 (0.0)	0 (0.0)
Major and minor criteria in Table 1 were based on the international consensus guidelines.1
FPIES; food protein-induced enterocolitis syndrome, n; number of patients
SD; standard deviation, IQR; interquartile range
