# Supplementary material for: Effectiveness of continuous allergenic food intake for acute food protein–induced enterocolitis syndrome
Source: J Allergy Clin Immunol Glob. 2024 Feb 20;3(2):100232. doi: 10.1016/j.jacig.2024.100232 (PMC10951517; doi:10.1016/j.jacig.2024.100232)
Supplement: Supplementary Table 2 [file mmc2.xlsx]

## Sheet: Supplementary Table2
Supplementary Table 2. Dose escalation protocols for allergenic foods
A. Protocol to increase the dose by 100 times the initial dose in 1 month
Days after start of continuous intake	1-3	4-6	7-9	10-12	13-15	16-18	19-21	22-24	25-27
Multiples of the initial dose	1×	2×	3×	5×	10×	20×	30×	50×	100×
B. Protocol to increase the dose by 10 times the initial dose in 1 month
Days after start of continuous intake	1-6	7-12	13-18	19-24	25-30
Multiples of the initial dose	1×	2×	3×	5×	10×
The protocol for each patient was determined in consultation with the patient/guardian based on the degree of allergic symptoms after the start of continuous intake.
